# Supplementary material for: Potential of Marine Terpenoids against SARS-CoV-2: An In Silico Drug Development Approach
Source: Biomedicines. 2021 Oct 20;9(11):1505. doi: 10.3390/biomedicines9111505 (PMC8614725; doi:10.3390/biomedicines9111505)
Supplement: Supplementary file 1 [file biomedicines-09-01505-s001.zip]

Archive with 1 entries (1 files):
- biomedicines-1393784-supplementary.pdf
